# Supplementary material for: Coping with an Acute Psychosocial Challenge: Behavioral and Physiological Responses in Young Women
Source: PLoS One. 2014 Dec 9;9(12):e114640. doi: 10.1371/journal.pone.0114640 (PMC4260883; doi:10.1371/journal.pone.0114640)
Supplement: S1 Data — Original dataset of the study. (XLSX) [file pone.0114640.s001.xlsx]

## Sheet: Hoja1
Group	AGE	BMI	SES	Physical Activity	Order effects	Cortisol Stress(-5)	Cortisol Stress (+15)	Cortisol Stress(+40)	Cortisol Control (-5)	Cortisol Control (+15)	Cortisol Control (+40)	HR stress BaseLine	HR stress Preparation	HR stress Speech	HR stress Recov	HR control BaseLine	HR Control Preparation	HR control Speech	HR Control Recov	Anxiety pre-stress	Anxiety post-stress	Anxiety pre-control	Anxiety post-control	Pre Stress Mood (+)	Post Stress Mood(+)	Pre Stress Mood (-)	Post Stress Mood(-)	EYEContact	FLIGHT	SUBMISSION	AFFILIATION	GESTURE	DISPLACEMENT	ASSERTION	Behavioral coping	Cognitive coping	Cognitive scape	Focus on emotions	Behavioral coping
M-folicular	24	23.05	4	1	1	3.72	3.37	3.34	4.52	3.89	3.5	81	85	98	68	84	73	85	65	17	26	17	13	19	22	11	15	95	170	25	60	0	70	10	2.78	2.44	1.56	2.38	2.25
M-folicular	19	27.53	6	5	1	2.01	7.01	4.11	1.66	1.43	1.74	94	111	129	84	111	101	107	91	14	34	8	15	33	16	17	30	95	110	20	115	0	60	35	2.33	1.58	1	3.69	2.33
M-folicular	19	17.78	7	6	2	12.5	21.38	18.29	7.7	6.18	4.94	102	107	105	90	999	999	999	999	25	38	37	22	24	18	14	24	35	150	0	105	0	200	10	2.44	2.21	1.61	2.19	2.71
M-folicular	27	20.7	6	1	1	8.28	32	15.09	3.75	3.89	3.23	80	84	99	77	80	76	84	72	27	30	17	12	28	31	13	14	90	125	5	135	0	130	30	2.06	2.35	1.11	1.81	2.21
M-folicular	18	22.96	7	2	1	6.84	11.81	8.41	4	2.73	2.7	87	92	94	78	94	90	92	86	11	44	13	10	29	19	10	24	85	170	25	145	0	55	55	2.33	2.38	1.22	2.63	2
M-folicular	19	20.86	7	999	1	2.51	12.31	7.5	3.15	2.57	2.32	999	999	999	999	999	999	999	999	14	22.4	14	15	28	25	12	13	95	105	20	170	0	20	15	2.83	3.25	1.42	3.75	2.92
M-folicular	18	19.78	5	1	2	1.74	1.63	2.15	11.45	7.45	6.32	71	70	74	70	999	999	999	999	22	37	39	37	27	15	11.12	18	95	100	60	130	0	130	30	2.06	2.33	2	3.06	2.5
M-folicular	18	22.27	6	3	2	3.42	4.25	4.36	2.26	2.43	2.04	86	92	97	78	88	86	99	81	9	22	10	11	31	19	11	15	55	135	55	45	0	80	20	2.61	2.96	1.28	2.25	3.29
M-folicular	19	25.64	5	5	1	6.12	10.02	5.46	10.02	5.44	3.81	88	91	105	79	81	95	85	68	11	21	6	6	32	27	12	29	95	90	25	80	0	120	35	2.17	2.27	1.5	3.13	2.88
M-folicular	18	25.56	7	3	1	3.72	4.83	6.93	6.12	4.47	3.39	89	96	114	93	80	79	90	75	11	24	16	12	26	29	10	19	100	130	50	170	0	65	15	2.28	2.88	1.22	3	2.42
M-folicular	25	20.66	6	5	2	5.41	4.25	3.56	4.99	3.67	4.33	92	101	129	88	81	83	104	79	15	25	20	18	22	20	11	13	100	160	5	125	0	0	30	2.39	2.17	1.92	2.56	2.83
M-folicular	23	24.62	7	5	2	3.67	3.01	2.76	7.78	4.91	3.84	74	78	92	69	999	999	999	999	21	23	21	26	26	15	12	13	55	160	60	160	0	30	35	2.72	2.44	1.78	2.06	2.67
M-folicular	18	23.01	7	6	2	8.33	19.67	10.9	8.47	5.74	4.69	85	73	89	66	84	77	98	65	19	33	20	20	27	15	13	21	100	155	0	60	0	105	70	2.06	1.88	1.5	2.94	2.46
M-folicular	18	21.11	6	0	1	3.89	2.59	2.73	6.87	4.61	3.61	77	78	78	69	83	83	93	73	7	34	12	14	29	19	10	17	95	145	10	125	0	50	65	2.56	2.48	1.11	2.56	2.25
M-folicular	18	17.1	5	5	2	4.55	4.47	3.42	4.83	3.12	3.06	80	87	88	79	95	90	97	85	14	18	13	10	23	16	13	14	100	120	15	250	0	85	0	2.72	2.67	1.22	2.94	2.25
M-folicular	18	19.72	7	7	2	1.9	9.93	4.91	4.41	2.9	2.87	77	84	97	67	91	86	94	74	22	35	28	21	34	30	17	25	90	140	35	35	0	70	5	2.33	2.67	1.58	2.88	2.17
M-folicular	21	19.15	6	3	2	2.29	3.84	3.53	2.59	2.46	1.96	64	73	101	64	79	76	86	72	22	28	18	14	16	14	14	16	75	165	15	110	40	190	10	3.11	2.54	2	2.81	2.5
M-OC	21	22.15	8	6	1	3.39	2.73	3.26	4.55	4.08	3.17	73	79	88	70	71	70	84	68	10	16	11	11	38	38	12	17	999	999	999	999	999	999	999	2.33	2.54	1.22	2.63	2.71
M-OC	24	15.61	4	1	1	6.21	6.15	4.5	2.79	2.32	2.35	95	88	97	80	73	68	73	67	21	39	21	15	31	26	14	35	999	999	999	999	999	999	999	3	2.73	1.83	3.44	2.79
M-OC	18	22.31	7	4	2	3.59	4.52	3.23	7.92	4.94	3.97	82	87	86	71	82	81	100	80	22	26	11	6	31	31	14	22	999	999	999	999	999	999	999	2.72	2.83	1.69	3.06	2.79
M-OC	24	17.97	6	1	2	4.28	6.87	5.6	4.69	4.08	2.76	999	999	999	999	96	95	102	90	23	24	29	23	26	26	17	21	65	160	25	105	10	50	15	2.67	2.77	1.56	3.44	2.88
M-OC	20	24.34	7	6	2	3.06	6.12	5.93	6.73	5.21	6.1	88	101	116	88	84	84	92	79	12	15	6	5	36	33	13	12	75	130	35	105	0	85	40	3	2.79	1.58	2.94	2.5
M-OC	29	21.3	5	3	2	3.92	15.4	15.09	3.64	3.31	3.5	79	111	129	82	71	72	81	67	7	23	10	6	36	40	11	20	85	80	10	135	10	65	0	2.94	3.25	1.47	3.19	2.67
M-OC	22	15.92	7	3	1	4.17	3.26	3.42	4.5	4.75	3.75	88	89	95	98	81	83	102	75	11	11	13	12	32	33	10	11	100	105	5	65	65	130	5	2.67	3.02	1.33	2.94	2.67
M-OC	24	22.1	5	1	2	5.63	5.19	4.72	3.23	3.95	3.39	75	77	92	70	83	75	90	74	24	18	3	18	23	24	15	11	65	155	25	165	5	105	10	2.56	3.1	1.36	4	2.58
M-OC	24	23.34	7	4	1	4.14	4.25	4.08	5.68	3.67	3.23	91	92	999	999	93	90	108	90	10	9	9	4	33	36	12	10	85	170	40	115	0	25	5	2.72	2.67	1.65	3.31	2.79
M-OC	26	21.26	6	5	2	3.03	3.81	3.39	7.45	5.32	5.82	86	88	104	78	92	89	99	84	16	26	17	18	24	22	18	20	75	100	15	90	0	90	0	2.28	2.06	1.72	3.25	1.54
M-OC	18	23.37	7	3	1	4.77	8.53	8.39	6.12	5.55	4.97	86	106	116	84	76	74	82	75	19	28	20	17	33	29	17	22	85	105	0	155	80	85	25	2.5	3.1	1.22	3.25	2.38
M-OC	25	23.88	7	1	1	3.92	5.82	5.68	4.06	3.5	3.03	88	92	98	92	95	94	103	94	18	20	11	13	28	26	17	17	90	125	5	55	70	145	0	2.78	2.69	1.22	2.44	2.58
M-OC	24	999	7	6	2	7.53	7.75	6.93	5.08	4.88	4.86	85	90	107	81	90	88	92	82	16	27	34	13	24	17	13	20	95	100	10	200	0	45	15	2.56	2.73	1.39	3.81	2.83
M-OC	19	21.6	7	0	1	4.47	3.89	4.08	3.34	2.32	2.48	88	100	107	88	98	93	110	89	7	25	8	13	30	27	12	16	90	95	10	120	0	50	5	2.5	2.44	2	2.75	2.18
M-OC	23	24.54	8	7	2	3.53	4.19	3.92	3.81	3.53	3.23	90	98	109	88	88	90	106	76	5	7	10	14	28	29	13	11	95	105	15	60	0	65	5	3.11	2.65	1.11	1.81	3.33
M-OC	23	23.42	7	7	2	5.66	10.84	7.95	5.21	3.01	2.32	78	88	86	75	80	83	84	79	9	45	15	11	23	16	12	22	90	85	45	130	0	75	0	2.83	2.44	1	3.25	2.67
M-OC	20	21.6	5	0	1	6.76	6.54	5.93	4.97	5.13	4.72	92	92	106	81	94	90	100	88	9	9	10	6	26	21	10	10	70	165	10	125	0	55	10	2.83	3.27	1.56	3.5	2.5
Condition starts: 1 = first Control session; 2 = first Stress session
999: missing values
BMI: Body Max Index
SES: Socio Economic Status
